# Supplementary material for: ﻿Cocconeiscrisscrossis sp. nov., a new monoraphid diatom (Bacillariophyta) from southern China
Source: PhytoKeys. 2024 May 13;242:39–50. doi: 10.3897/phytokeys.242.123316 (PMC11106566; doi:10.3897/phytokeys.242.123316)
Supplement: XML Treatment for Cocconeis crisscrossis [file phytokeys.242.123316-treatment1.xml]

<!DOCTYPE tp:taxon-treatment
  PUBLIC "-//TaxonX//DTD Taxonomic Treatment Publishing DTD v0 20100105//EN" "tax-treatment-NSO.dtd">
<tp:taxon-treatment xmlns:tp="http://www.plazi.org/taxpub"><tp:treatment-meta><kwd-group><label>Taxon classification</label><kwd>
              <named-content content-type="kingdom">Plantae</named-content>
            </kwd><kwd>
              <named-content content-type="order">Cocconeidales</named-content>
            </kwd><kwd>
              <named-content content-type="family">Cocconeidaceae</named-content>
            </kwd></kwd-group><mixed-citation publication-type="journal"><person-group><name><surname>Zhou</surname><given-names>Huiwen</given-names></name><name><surname>Yu</surname><given-names>Pan</given-names></name><name><surname>Guo</surname><given-names>Luyi</given-names></name><name><surname>Kociolek</surname><given-names>John Patrick</given-names></name><name><surname>Wang</surname><given-names>Quanxi</given-names></name><name><surname>You</surname><given-names>Qingmin</given-names></name></person-group><article-title>﻿<italic><tp:taxon-name><tp:taxon-name-part taxon-name-part-type="genus" reg="Cocconeis">Cocconeis</tp:taxon-name-part><tp:taxon-name-part taxon-name-part-type="species" reg="crisscrossis">crisscrossis</tp:taxon-name-part></tp:taxon-name></italic> sp. nov., a new monoraphid diatom (<tp:taxon-name><tp:taxon-name-part taxon-name-part-type="phylum">Bacillariophyta</tp:taxon-name-part></tp:taxon-name>) from southern China</article-title><source>PhytoKeys</source><day>13</day><month>05</month><year>2024</year><volume>242</volume><fpage>39</fpage><lpage>50</lpage><pub-id pub-id-type="doi">10.3897/phytokeys.242.123316</pub-id></mixed-citation></tp:treatment-meta><tp:nomenclature><label>﻿</label><tp:taxon-name>
            <object-id xmlns:xlink="http://www.w3.org/1999/xlink" content-type="arpha" xlink:type="simple">E3CA1500-D0B6-59B8-9971-A3F484A4F18A</object-id>
            <tp:taxon-name-part taxon-name-part-type="genus" reg="Cocconeis">Cocconeis</tp:taxon-name-part>
            <tp:taxon-name-part taxon-name-part-type="species" reg="crisscrossis">crisscrossis</tp:taxon-name-part>
          </tp:taxon-name><tp:taxon-authority>Q.M. You, P. Yu, J.P. Kociolek &amp; Q.X. Wang</tp:taxon-authority><tp:taxon-status xmlns:xlink="http://www.w3.org/1999/xlink" xlink:type="simple">sp. nov.</tp:taxon-status><xref ref-type="fig" rid="F1">Figs 1A–X</xref><xref ref-type="fig" rid="F2">, 2A–F</xref><xref ref-type="fig" rid="F3">, 3A–E</xref><xref ref-type="fig" rid="F4">, 4A–F</xref><xref ref-type="fig" rid="F5">, 5A–C</xref><xref ref-type="fig" rid="F6">, 6A–C</xref></tp:nomenclature><tp:treatment-sec sec-type="Holotype" id="SECID0EJPAC"><title>Holotype</title><p><bold>(designated here).</bold> SHTU! slide QYJ201710Z12, holotype illustrated in Fig. <xref ref-type="fig" rid="F1">1D, J</xref>. Diatom samples are housed in the Lab of <tp:taxon-name><tp:taxon-name-part taxon-name-part-type="above-family">Algae</tp:taxon-name-part></tp:taxon-name> and Environment, College of Life Sciences, Shanghai Normal University, China.</p><fig id="F1" position="float" orientation="portrait"><object-id xmlns:xlink="http://www.w3.org/1999/xlink" content-type="doi" xlink:type="simple">10.3897/phytokeys.242.123316.figure1</object-id><object-id xmlns:xlink="http://www.w3.org/1999/xlink" content-type="arpha" xlink:type="simple">C5C150AA-849B-5678-A80A-3BF113719B05</object-id><label>Figure 1.</label><caption><p><bold>A–L</bold> Light micrographs of <italic><tp:taxon-name><tp:taxon-name-part taxon-name-part-type="genus" reg="Cocconeis">Cocconeis</tp:taxon-name-part><tp:taxon-name-part taxon-name-part-type="species" reg="crisscrossis">crisscrossis</tp:taxon-name-part></tp:taxon-name></italic> sp. nov. from Qingyi River <bold>M–X</bold> light micrographs of <italic><tp:taxon-name><tp:taxon-name-part taxon-name-part-type="genus" reg="Cocconeis">C.</tp:taxon-name-part><tp:taxon-name-part taxon-name-part-type="species" reg="crisscrossis">crisscrossis</tp:taxon-name-part></tp:taxon-name></italic> sp. nov. from Maolan Nature Reserve <bold>A–F, M–R</bold> raphe valves(<abbrev xmlns:xlink="http://www.w3.org/1999/xlink" xlink:title="raphe valve" id="ABBRID0E6AAE" xlink:type="simple">RV</abbrev>) <bold>G–L, S–X</bold> sternum valves (<abbrev xmlns:xlink="http://www.w3.org/1999/xlink" xlink:title="sternum valve" id="ABBRID0EFBAE" xlink:type="simple">SV</abbrev>). Scale bars: 10 µm (<bold>A–X</bold>).</p></caption><graphic xmlns:xlink="http://www.w3.org/1999/xlink" xlink:href="phytokeys-242-039_article-123316__-g001.jpg" position="float" orientation="portrait" xlink:type="simple" id="oo_1048386.jpg"><uri content-type="original_file" xlink:type="simple">https://binary.pensoft.net/fig/1048386</uri></graphic></fig></tp:treatment-sec><tp:treatment-sec sec-type="type locality" id="SECID0EQBAE"><title>Type locality.</title><p>China. Qingyi River, Anhui Province, <named-content xmlns:xlink="http://www.w3.org/1999/xlink" content-type="dwc:verbatimCoordinates" xlink:type="simple"><named-content content-type="geo-json" specific-use="{&#34;type&#34;:&#34;Point&#34;,&#34;coordinates&#34;:[117.891111,30.150833]}" id="NCID0EZBAE" xlink:type="simple">30°9′3″N, 117°53′28″E</named-content></named-content>, collected by Q.X. Wang &amp; P. Yu, 1 October 2017.</p></tp:treatment-sec><tp:treatment-sec sec-type="description" id="SECID0E5BAE"><title>Description.</title><p>Light microscopy (<abbrev xmlns:xlink="http://www.w3.org/1999/xlink" xlink:title="Light microscopy" id="ABBRID0EECAE" xlink:type="simple">LM</abbrev>) (Fig. <xref ref-type="fig" rid="F1">1A–X</xref>). Valve elliptical to slight round-elliptical, apices are obtusely rounded; 12.5–42.0 µm long, 9.5–25.0 µm wide. The number of striae on both valves is similar, with parallel orientation at the centre and radiate towards the apices. Both valves display striae with a density of 18–22 rows per 10 µm. Raphe valves (<abbrev xmlns:xlink="http://www.w3.org/1999/xlink" xlink:title="raphe valve" id="ABBRID0EMCAE" xlink:type="simple">RV</abbrev>) have a thickened hyaline rim on the margin and striae composed of small, nearly round areolae. The raphe is straight, the axial area is narrow, the central area is irregularly narrow, cuniform and the axial area and central area form an irregular cross-like structure. Sternum valve (<abbrev xmlns:xlink="http://www.w3.org/1999/xlink" xlink:title="sternum valve" id="ABBRID0EQCAE" xlink:type="simple">SV</abbrev>) areolae are rounded and form 7–9 undulating longitudinal lines per hemivalve (increasing in number with increased valve width). The sternum is narrow, linear. The valvocopula has irregularly-spaced digitate fimbriae.</p><p>Scanning electron microscopy (<abbrev xmlns:xlink="http://www.w3.org/1999/xlink" xlink:title="Scanning electron microscopy" id="ABBRID0EWCAE" xlink:type="simple">SEM</abbrev>) (Figs <xref ref-type="fig" rid="F2">2</xref>–<xref ref-type="fig" rid="F6">6</xref>) shows <abbrev xmlns:xlink="http://www.w3.org/1999/xlink" xlink:title="raphe valve" id="ABBRID0ECDAE" xlink:type="simple">RV</abbrev> face is flat with a weakly concave mantle and very narrow linear axial area; the central area extends irregularly to both sides (Figs <xref ref-type="fig" rid="F3">3A–C, E</xref>, <xref ref-type="fig" rid="F4">4A–D</xref>). Externally, the raphe is straight, filiform and proximal raphe endings are slightly drop-like and expanded (Fig. <xref ref-type="fig" rid="F3">3E</xref>). Internally, the proximal raphe fissures are bent to opposite sides (Fig. <xref ref-type="fig" rid="F4">4D</xref>); the distal raphe endings are straight and end in weakly-elevated helictoglossae on the hyaline rim (Fig. <xref ref-type="fig" rid="F4">4E</xref>). Striae are made up of round to slightly elliptical uniseriate areolae which are small and regularly spaced, increasing in size from the axial area towards the valve margin and the apices (Fig. <xref ref-type="fig" rid="F3">3A–C</xref>). Internally, the areolae are occluded by round lattice-structured hymens with short slits around the margin and tiny perforations in the middle (Fig. <xref ref-type="fig" rid="F4">4F</xref>). <abbrev xmlns:xlink="http://www.w3.org/1999/xlink" xlink:title="sternum valve" id="ABBRID0ECEAE" xlink:type="simple">SV</abbrev> has a narrow and straight sternum (Fig. <xref ref-type="fig" rid="F5">5A, B</xref>). In the <abbrev xmlns:xlink="http://www.w3.org/1999/xlink" xlink:title="Scanning electron microscopy" id="ABBRID0EKEAE" xlink:type="simple">SEM</abbrev>, it can be seen that, on the <abbrev xmlns:xlink="http://www.w3.org/1999/xlink" xlink:title="sternum valve" id="ABBRID0EOEAE" xlink:type="simple">SV</abbrev>, the areolae differ greatly between the internal and the external sides (Figs <xref ref-type="fig" rid="F5">5C</xref>, <xref ref-type="fig" rid="F6">6C</xref>). Externally, striae are composed of irregular, variably-sized and mostly round areolae, differentiated to the valve edge (Fig. <xref ref-type="fig" rid="F5">5A</xref>). Areolae are occluded by lattice-structured hymens of marginal slits (Fig. <xref ref-type="fig" rid="F5">5C</xref>). Internally, the areolae are like puncta. There is a linear and straight axial area (Fig. <xref ref-type="fig" rid="F6">6A</xref>). Valvocopulae with well-developed digitate fimbriae on both valves are characteristics typical of the <italic><tp:taxon-name><tp:taxon-name-part taxon-name-part-type="genus" reg="Cocconeis">C.</tp:taxon-name-part><tp:taxon-name-part taxon-name-part-type="species" reg="crisscrossis">crisscrossis</tp:taxon-name-part></tp:taxon-name></italic>, which are close and heavily silicified fimbriae which seem to be attached to the hyaline rim and are irregularly spaced (Fig. <xref ref-type="fig" rid="F2">2A–F</xref>). The poles of valvocopulae possess unique ‘sword-shaped’ siliceous extensions that extend towards the interior of the valve and may vary in length (see arrows in Fig. <xref ref-type="fig" rid="F2">2A–F</xref>).</p><fig id="F2" position="float" orientation="portrait"><object-id xmlns:xlink="http://www.w3.org/1999/xlink" content-type="doi" xlink:type="simple">10.3897/phytokeys.242.123316.figure2</object-id><object-id xmlns:xlink="http://www.w3.org/1999/xlink" content-type="arpha" xlink:type="simple">BC83FE85-AAD3-597A-ABBE-840704B560AB</object-id><label>Figure 2.</label><caption><p><bold>A–F</bold><abbrev xmlns:xlink="http://www.w3.org/1999/xlink" xlink:title="Scanning electron microscopy" id="ABBRID0EDGAE" xlink:type="simple">SEM</abbrev> micrographs, the valvocopula of <italic><tp:taxon-name><tp:taxon-name-part taxon-name-part-type="genus" reg="Cocconeis">C.</tp:taxon-name-part><tp:taxon-name-part taxon-name-part-type="species" reg="crisscrossis">crisscrossis</tp:taxon-name-part></tp:taxon-name></italic> sp. nov. from Qingyi River with well-developed digitate fimbriae, which is close and heavily silicified clamp-like fimbriae seem to be attached to the hyaline rim and are irregularly spaced; the poles of valvocopulae possess unique ‘sword-shaped’ siliceous extensions (arrows in <bold>A–F</bold>) <bold>A</bold> valvocopula of the <abbrev xmlns:xlink="http://www.w3.org/1999/xlink" xlink:title="raphe valve" id="ABBRID0EWGAE" xlink:type="simple">RV</abbrev><bold>B–F</bold> valvocopula of the <abbrev xmlns:xlink="http://www.w3.org/1999/xlink" xlink:title="sternum valve" id="ABBRID0E3GAE" xlink:type="simple">SV</abbrev>. Scale bars: 5 µm (<bold>A–D</bold>); 1 µm (<bold>E, F</bold>).</p></caption><graphic xmlns:xlink="http://www.w3.org/1999/xlink" xlink:href="phytokeys-242-039_article-123316__-g002.jpg" position="float" orientation="portrait" xlink:type="simple" id="oo_1048387.jpg"><uri content-type="original_file" xlink:type="simple">https://binary.pensoft.net/fig/1048387</uri></graphic></fig><fig id="F3" position="float" orientation="portrait"><object-id xmlns:xlink="http://www.w3.org/1999/xlink" content-type="doi" xlink:type="simple">10.3897/phytokeys.242.123316.figure3</object-id><object-id xmlns:xlink="http://www.w3.org/1999/xlink" content-type="arpha" xlink:type="simple">A36D77E9-0CE1-558E-A0FD-9BD6F325934E</object-id><label>Figure 3.</label><caption><p><bold>A–E</bold><abbrev xmlns:xlink="http://www.w3.org/1999/xlink" xlink:title="Scanning electron microscopy" id="ABBRID0ETHAE" xlink:type="simple">SEM</abbrev> micrographs, <abbrev xmlns:xlink="http://www.w3.org/1999/xlink" xlink:title="raphe valve" id="ABBRID0EXHAE" xlink:type="simple">RV</abbrev> external views of <italic><tp:taxon-name><tp:taxon-name-part taxon-name-part-type="genus" reg="Cocconeis">C.</tp:taxon-name-part><tp:taxon-name-part taxon-name-part-type="species" reg="crisscrossis">crisscrossis</tp:taxon-name-part></tp:taxon-name></italic> sp. nov. from Qingyi River <bold>A–C</bold> complete internal valve <bold>D</bold> proximal raphe endings are slightly drop-like expanded <bold>E</bold> irregular hyaline central area. Scale bars: 5 µm (<bold>A–C</bold>); 1 µm (<bold>D, E</bold>).</p></caption><graphic xmlns:xlink="http://www.w3.org/1999/xlink" xlink:href="phytokeys-242-039_article-123316__-g003.jpg" position="float" orientation="portrait" xlink:type="simple" id="oo_1048388.jpg"><uri content-type="original_file" xlink:type="simple">https://binary.pensoft.net/fig/1048388</uri></graphic></fig><fig id="F4" position="float" orientation="portrait"><object-id xmlns:xlink="http://www.w3.org/1999/xlink" content-type="doi" xlink:type="simple">10.3897/phytokeys.242.123316.figure4</object-id><object-id xmlns:xlink="http://www.w3.org/1999/xlink" content-type="arpha" xlink:type="simple">1A58D579-700A-5AB6-97EE-F25F2CA91AF1</object-id><label>Figure 4.</label><caption><p><bold>A–F</bold><abbrev xmlns:xlink="http://www.w3.org/1999/xlink" xlink:title="Scanning electron microscopy" id="ABBRID0E6IAE" xlink:type="simple">SEM</abbrev> micrographs, <abbrev xmlns:xlink="http://www.w3.org/1999/xlink" xlink:title="raphe valve" id="ABBRID0EDJAE" xlink:type="simple">RV</abbrev> internal views of <italic><tp:taxon-name><tp:taxon-name-part taxon-name-part-type="genus" reg="Cocconeis">C.</tp:taxon-name-part><tp:taxon-name-part taxon-name-part-type="species" reg="crisscrossis">crisscrossis</tp:taxon-name-part></tp:taxon-name></italic> sp. nov. from Qingyi River <bold>A–C</bold> complete internal valve <bold>D</bold> irregular hyaline central area and the proximal raphe fissures are bent to opposite sides <bold>E</bold> weakly elevated helictoglossae <bold>F</bold> the areolae are occluded by round lattice-structured hymens. Scale bars: 5 µm (<bold>A–C</bold>); 1 µm (<bold>D–F</bold>).</p></caption><graphic xmlns:xlink="http://www.w3.org/1999/xlink" xlink:href="phytokeys-242-039_article-123316__-g004.jpg" position="float" orientation="portrait" xlink:type="simple" id="oo_1048389.jpg"><uri content-type="original_file" xlink:type="simple">https://binary.pensoft.net/fig/1048389</uri></graphic></fig><fig id="F5" position="float" orientation="portrait"><object-id xmlns:xlink="http://www.w3.org/1999/xlink" content-type="doi" xlink:type="simple">10.3897/phytokeys.242.123316.figure5</object-id><object-id xmlns:xlink="http://www.w3.org/1999/xlink" content-type="arpha" xlink:type="simple">593B6D2C-E5EB-5E1A-90DD-08A21938B403</object-id><label>Figure 5.</label><caption><p><bold>A–C</bold><abbrev xmlns:xlink="http://www.w3.org/1999/xlink" xlink:title="Scanning electron microscopy" id="ABBRID0ENKAE" xlink:type="simple">SEM</abbrev> micrographs, <abbrev xmlns:xlink="http://www.w3.org/1999/xlink" xlink:title="sternum valve" id="ABBRID0ERKAE" xlink:type="simple">SV</abbrev> external views of <italic><tp:taxon-name><tp:taxon-name-part taxon-name-part-type="genus" reg="Cocconeis">C.</tp:taxon-name-part><tp:taxon-name-part taxon-name-part-type="species" reg="crisscrossis">crisscrossis</tp:taxon-name-part></tp:taxon-name></italic> sp. nov. from Qingyi River <bold>A</bold> complete internal valve <bold>B</bold> narrow and straight sternum <bold>C</bold> Irregular areolae are occluded by lattice-structured hymens. Scale bars: 5 µm (<bold>A</bold>); 1 µm (<bold>B</bold>); 0.5 µm (<bold>C</bold>).</p></caption><graphic xmlns:xlink="http://www.w3.org/1999/xlink" xlink:href="phytokeys-242-039_article-123316__-g005.jpg" position="float" orientation="portrait" xlink:type="simple" id="oo_1048390.jpg"><uri content-type="original_file" xlink:type="simple">https://binary.pensoft.net/fig/1048390</uri></graphic></fig><fig id="F6" position="float" orientation="portrait"><object-id xmlns:xlink="http://www.w3.org/1999/xlink" content-type="doi" xlink:type="simple">10.3897/phytokeys.242.123316.figure6</object-id><object-id xmlns:xlink="http://www.w3.org/1999/xlink" content-type="arpha" xlink:type="simple">8C07B1DF-F258-5251-9ED4-6D9FF1B8F2AC</object-id><label>Figure 6.</label><caption><p><bold>A–C</bold><abbrev xmlns:xlink="http://www.w3.org/1999/xlink" xlink:title="Scanning electron microscopy" id="ABBRID0E2LAE" xlink:type="simple">SEM</abbrev> micrographs, <abbrev xmlns:xlink="http://www.w3.org/1999/xlink" xlink:title="sternum valve" id="ABBRID0E6LAE" xlink:type="simple">SV</abbrev> internal views of <italic><tp:taxon-name><tp:taxon-name-part taxon-name-part-type="genus" reg="Cocconeis">C.</tp:taxon-name-part><tp:taxon-name-part taxon-name-part-type="species" reg="crisscrossis">crisscrossis</tp:taxon-name-part></tp:taxon-name></italic> sp. nov. from Qingyi River <bold>A</bold> complete internal valve <bold>B, C</bold> detail of the internal valves ends. Scale bars: 5 µm (<bold>A</bold>); 1 µm (<bold>B, C</bold>)).</p></caption><graphic xmlns:xlink="http://www.w3.org/1999/xlink" xlink:href="phytokeys-242-039_article-123316__-g006.jpg" position="float" orientation="portrait" xlink:type="simple" id="oo_1048391.jpg"><uri content-type="original_file" xlink:type="simple">https://binary.pensoft.net/fig/1048391</uri></graphic></fig></tp:treatment-sec><tp:treatment-sec sec-type="etymology" id="SECID0E2MAE"><title>Etymology.</title><p>Species was named for its crisscross-shaped central area of the raphe valve.</p></tp:treatment-sec><tp:treatment-sec sec-type="distribution" id="SECID0EANAE"><title>Distribution and ecology.</title><p>So far, the new species has been collected at Qingyi River and Maolan Nature Reserve. The Qingyi River population of the new species appears to have a higher abundance in that location than populations from the Maolan Nature Reserve. The habitat of the new species is characterised by circumneutral to alkaline pH (7.5–8.5) and conductivity (120–305 µs/cm) and temperature range 18.0–24.0 °C.</p></tp:treatment-sec></tp:taxon-treatment>
